# Supplementary material for: A global assessment of cancer genomic alterations in epigenetic mechanisms
Source: Epigenetics Chromatin. 2014 Dec 4;7:29. doi: 10.1186/1756-8935-7-29 (PMC4258301; doi:10.1186/1756-8935-7-29)
Supplement: Supplementary file 2 — Additional file 2: Figure S1: Mutation and transcription heatmaps of chromatin factors. Color codes illustrate the frequency of cancer patients where (A) a gene is mutated (non-silent mutations only), (B) where Log2(mRNA tumor/matched control) >1 for overexpression, and (C) where Log2(mRNA tumor/matched control) <-1 for underexpression. All data were extracted from TCGA and the ICGC. (D) Color codes indicate how a gene ranks in the genome based on the frequency with which it is over-/underexpressed in cancer. Patient cohorts are greater than 30 for overexpression and 100 for mutations. Hypermutated genomes and other sources of noise were excluded (detailed in the Methods section). (ZIP 2 MB) [file 13072_2014_339_MOESM2_ESM.zip]

Archive with 4 entries (4 files):
- 4574297139431153_SFig1C.tiff
- 4574297139431153_SFig1D.tiff
- 4574297139431153_SFig1B.tiff
- 4574297139431153_SFig1A.tiff
